# Supplementary material for: Compliance with Nutritional Recommendations and Gut Microbiota Profile in Galician Overweight/Obese and Normal-Weight Individuals
Source: Nutrients. 2023 Aug 1;15(15):3418. doi: 10.3390/nu15153418 (PMC10420825; doi:10.3390/nu15153418)
Supplement: Supplementary file 1 [file nutrients-15-03418-s001.zip]

Archive with 1 entries (1 files):
- nutrients-2508167-supplementary.pdf
